# Supplementary material for: New Anticancer Theobromine Derivative Targeting EGFRWT and EGFRT790M: Design, Semi-Synthesis, In Silico, and In Vitro Anticancer Studies
Source: Molecules. 2022 Sep 9;27(18):5859. doi: 10.3390/molecules27185859 (PMC9500845; doi:10.3390/molecules27185859)
Supplement: Supplementary file 1 [file molecules-27-05859-s001.zip]

Archive with 1 entries (1 files):
- molecules-1868986-supplementary.pdf
